# Supplementary material for: Tosanoidesannepatrice, a new basslet from deep coral reefs in Micronesia (Perciformes, Percoidei, Serranidae)
Source: Zookeys. 2018 Oct 2;(786):139–53. doi: 10.3897/zookeys.786.28421 (PMC6177527; doi:10.3897/zookeys.786.28421)
Supplement: XML Treatment for Tosanoides annepatrice [file zookeys.786.28421-treatment1.xml]

<!DOCTYPE tp:taxon-treatment
  PUBLIC "-//TaxonX//DTD Taxonomic Treatment Publishing DTD v0 20100105//EN" "tax-treatment-NSO.dtd">
<tp:taxon-treatment xmlns:tp="http://www.plazi.org/taxpub"><tp:treatment-meta><kwd-group><label>Taxon classification</label><kwd><named-content xmlns:xlink="http://www.w3.org/1999/xlink" content-type="kingdom">Animalia</named-content></kwd><kwd><named-content xmlns:xlink="http://www.w3.org/1999/xlink" content-type="order">Perciformes</named-content></kwd><kwd><named-content xmlns:xlink="http://www.w3.org/1999/xlink" content-type="family">Serranidae</named-content></kwd></kwd-group><mixed-citation publication-type="journal"><person-group><name><surname>Pyle</surname><given-names>Richard L.</given-names></name><name><surname>Greene</surname><given-names>Brian D.</given-names></name><name><surname>Copus</surname><given-names>Joshua M.</given-names></name><name><surname>Randall</surname><given-names>John E.</given-names></name></person-group><article-title><italic><tp:taxon-name><tp:taxon-name-part taxon-name-part-type="genus" reg="Tosanoides">Tosanoides</tp:taxon-name-part><tp:taxon-name-part taxon-name-part-type="species" reg="annepatrice">annepatrice</tp:taxon-name-part></tp:taxon-name></italic>, a new basslet from deep coral reefs in Micronesia (<tp:taxon-name><tp:taxon-name-part taxon-name-part-type="order">Perciformes</tp:taxon-name-part></tp:taxon-name>, <tp:taxon-name><tp:taxon-name-part taxon-name-part-type="suborder">Percoidei</tp:taxon-name-part></tp:taxon-name>, <tp:taxon-name><tp:taxon-name-part taxon-name-part-type="family">Serranidae</tp:taxon-name-part></tp:taxon-name>)</article-title><source>Zookeys</source><day>2</day><month>10</month><year>2018</year><volume>2018</volume><issue>786</issue><fpage>139</fpage><lpage>153</lpage><pub-id pub-id-type="doi">10.3897/zookeys.786.28421</pub-id></mixed-citation></tp:treatment-meta><tp:nomenclature><tp:taxon-name>
            <tp:taxon-name-part taxon-name-part-type="genus" reg="Tosanoides">Tosanoides</tp:taxon-name-part>
            <tp:taxon-name-part taxon-name-part-type="species" reg="annepatrice">annepatrice</tp:taxon-name-part>
            <object-id xmlns:xlink="http://www.w3.org/1999/xlink" content-type="zoobank" xlink:type="simple">http://zoobank.org/CACCF76F-744C-478E-B303-24674D1C433B</object-id>
          </tp:taxon-name><tp:taxon-status xmlns:xlink="http://www.w3.org/1999/xlink" xlink:type="simple">sp. n.</tp:taxon-status><xref ref-type="fig" rid="F1">Figs 1</xref><xref ref-type="fig" rid="F2">, 2</xref><xref ref-type="fig" rid="F3">, 3</xref><xref ref-type="fig" rid="F4">, 4</xref><xref ref-type="fig" rid="F5">, 5</xref></tp:nomenclature><tp:treatment-sec sec-type="Type Locality" id="SECID0EPKTL"><title>Type Locality.</title><p>Republic of Palau, Kayangel State, Ngaruangl Atoll, <named-content xmlns:xlink="http://www.w3.org/1999/xlink" content-type="dwc:verbatimCoordinates" xlink:type="simple"><named-content content-type="geo-json" specific-use="{&#34;type&#34;:&#34;Point&#34;,&#34;coordinates&#34;:[134.617630,8.147330]}" id="NCID0E2HAC" xlink:type="simple">8.14733°N, 134.61763°E</named-content></named-content>.</p></tp:treatment-sec><tp:treatment-sec sec-type="material" id="SECID0EPMAT"><title>Material.</title><p><bold>Holotype.</bold><named-content xmlns:xlink="http://www.w3.org/1999/xlink" content-type="dwc:institutional_code" xlink:type="simple">BPBM</named-content> 40848, male, Barcode of Life TOSAN-001-18, 53.0 mm SL, Republic of Palau, Kayangel State, Ngaruangl Atoll, <named-content xmlns:xlink="http://www.w3.org/1999/xlink" content-type="dwc:verbatimCoordinates" xlink:type="simple"><named-content content-type="geo-json" specific-use="{&#34;type&#34;:&#34;Point&#34;,&#34;coordinates&#34;:[134.617630,8.147330]}" id="NCID0EMIAC" xlink:type="simple">8.14733°N, 134.61763°E</named-content></named-content>, 115 m, 23 April 2007, B. D. Greene, aboard vessel <italic>Big Blue Explorer</italic>, hand nets, under rock on steep rocky slope. <bold>Paratypes.</bold><named-content xmlns:xlink="http://www.w3.org/1999/xlink" content-type="dwc:institutional_code" xlink:type="simple">USNM</named-content> 444916, male, Barcode of Life TOSAN-002-18, 68.7 mm SL, Federated States of Micronesia, Pohnpei, Ahnd (Ant) Atoll, W side, <named-content xmlns:xlink="http://www.w3.org/1999/xlink" content-type="dwc:verbatimCoordinates" xlink:type="simple"><named-content content-type="geo-json" specific-use="{&#34;type&#34;:&#34;Point&#34;,&#34;coordinates&#34;:[157.919330,6.755890]}" id="NCID0E4IAC" xlink:type="simple">6.75589°N, 157.91933°E</named-content></named-content>, 148 m, 22 July 2016, B. D. Greene, hand nets, near entrance to cave on vertical drop-off.</p><p><named-content xmlns:xlink="http://www.w3.org/1999/xlink" content-type="dwc:institutional_code" xlink:type="simple">BPBM</named-content> 41354, immature, Barcode of Life TOSAN-003-18, 31.6 mm SL, same collection data as <named-content xmlns:xlink="http://www.w3.org/1999/xlink" content-type="dwc:institutional_code" xlink:type="simple">USNM</named-content> 444916.</p><p><named-content xmlns:xlink="http://www.w3.org/1999/xlink" content-type="dwc:institutional_code" xlink:type="simple">CAS</named-content> 244531, immature, Barcode of Life TOSAN-004-18, 28.0 mm SL, same collection data as <named-content xmlns:xlink="http://www.w3.org/1999/xlink" content-type="dwc:institutional_code" xlink:type="simple">USNM</named-content> 444916.</p></tp:treatment-sec><tp:treatment-sec sec-type="diagnosis" id="SECID0E1JAC"><title>Diagnosis.</title><p>A species of <italic><tp:taxon-name><tp:taxon-name-part taxon-name-part-type="genus" reg="Tosanoides">Tosanoides</tp:taxon-name-part></tp:taxon-name></italic> (<italic>sensu</italic><xref ref-type="bibr" rid="B12">Katayama and Masuda 1980</xref>) distinguished by the following combination of characters: fourth or fifth dorsal spine the longest; dorsal-fin soft rays 16–17; anal-fin soft rays 8; pored lateral-line scales 33–34; head 2.3–2.9 in SL; body depth 2.6 in SL; color in life of males: head and body rose-pink, crossed by four bright yellow stripes, the third continuing as a bright red stripe <!--PageBreak-->with magenta edges along the middle of the body, becoming yellow centered on base of caudal fin; dorsal fin with a very broad middle yellow stripe with magenta margin; base of anal fin colored like body anteriorly, grading broadly to magenta posteriorly; pelvic fins yellow, except for magenta last two rays; eye magenta with an uneven ring of yellow around pupil; color of immature and presumed female yellow with irregular, near-vertical, wavy red lines following scale margins; anal fin magenta anteriorly, grading posteriorly to purple, with a greenish yellow streak; pelvic fins bright magenta.</p></tp:treatment-sec><tp:treatment-sec sec-type="description" id="SECID0EPKAC"><title>Description.</title><p>Dorsal fin X,16 (17), last soft ray branched to base; anal fin III,8, last soft ray branched to base; pectoral-fin rays 14; pelvic-fin rays I,5; principal branched caudal rays 14, upper procurrent unbranched caudal rays 6, lower procurrent unbranched caudal rays 4; pored lateral-line scales 33 (33–34); scale rows above lateral line to origin of dorsal fin 4; scale rows below lateral line to origin of anal fin 15 (14–15); gill rakers on upper limb 11, on lower limb 22 (22–23); vertebrae 26 (10+16).</p><p>Body ovoid, compressed, its greatest depth 2.62 (2.57–2.64) in SL, the width just posterior to gill opening 2.40 (2.22–2.56) in depth; head length 2.93 (2.35–2.77) in SL; snout short, its length 5.66 (4.28-7.00) in head; orbit diameter 2.41 (2.53–2.85) in head; interorbital convex, the least bony width 3.42 (3.45–5.41) in head; least depth of caudal peduncle 2.78 (2.99–3.40) in head.</p><p>Mouth large, oblique and protractile; lower jaw not projecting beyond the upper when mouth closed; maxilla 2.01 (1.92–2.20) in head, expanded distally, reaching below posterior border of pupil, slightly diagonal, the gape forming an angle of ca. 20° to the horizontal, supramaxilla absent. A pair of nostrils on either side of head, close together, directly in front of eye, anterior nostril in a membranous tube with an elevated posterior edge, posterior nostril with a slight rim anteriorly. Teeth in upper jaw villiform, forming a band broader anteriorly with a pair of canines on each side <!--PageBreak-->and another pair of canines slightly posteriorly and internally directed backward, an outer row of ca. ten slender canines on each side of jaw curved forward; lower jaw with a patch of villiform teeth anteriorly; one canine on each side anteriorly facing forward and a second canine on each side curved forward, an outer row of ca. 15 slender canines like those of the upper jaw, posterior ones pointing forward; small teeth on vomer and palatines, teeth on vomer in a triangular band; tongue pointed, smooth. Preopercle with a round angle, upper limb serrate with ca. 25 spinules, lower limb smooth; opercle with two flat spines, upper one longest and at apex; subopercle and interopercle smooth. Gill rakers long and numerous, with eleven rakers on the upper limb and 22 (22–23) on the lower limb, longest raker much longer than gill filament.</p><p>Dorsal fin very slightly notched, inserted slightly posterior to dorsal end of gill opening, its base 1.69 (1.65–1.73) in SL; first dorsal-fin spine the longest, 1.81 (1.97–2.32) in head, second dorsal-fin spine originating immediately posterior to first, its length 1.97 (2.00–2.48) in head, third dorsal-fin spine 2.13 (2.11–2.53) in head, fourth dorsal-fin spine, 2.29 (2.24–2.70) in head, fifth dorsal-fin spine 2.51 (2.33–2.76) in head, last dorsal-fin spine 2.83 (2.90–3.14) in head; membranes between dorsal-fin spines mildly incised; longest dorsal soft ray (seventh or eighth) 2.15 (2.58-2.78) in head. Anal fin originating below base of third or fourth dorsal soft ray; second anal spine slightly stronger than the third; length of first anal-fin spine 5.32 (5.17–6.00) in head, second anal-fin spine 2.13 (2.00–2.25) in head, third anal-fin spine 2.21 (2.19–2.59) in head; posterior margin of anal fin rounded; length of longest anal soft ray (fifth or sixth) 1.60 (1.77–2.38) in head. Pectoral fins subsymmetrical, longer than head, reaching a vertical at base of third or fourth anal soft ray, their length 2.31 (2.28–2.52) in SL; caudal fin deeply convex, upper and lower lobes each with two filamentous extensions on their outermost principle rays, its length 1.90 (1.95–2.26); <!--PageBreak-->pelvic spine 1.83 (1.66–2.15) in head; first soft ray of pelvic fin with a filamentous extension (broken in holotype), its length (3.07–4.08), in SL.</p><p>Scales moderately large, ctenoid; four in a series from origin of dorsal fin to lateral line, 15 (14–15) from origin of anal fin to lateral line; head closely scaled except for lips and tip of snout anterior to nostrils; dorsal and anal fins with small scales basally, a single row on spinous portion of dorsal fin, reaching distally ca. 1/5 of distance to outer margin posteriorly on soft portions of dorsal and anal fins; ca. seven or eight vertical scale rows on base of caudal fin; scales on pectoral fins basally, extending posteriorly on lower half of pectoral fin approximately one third distance to posterior margin. Lateral line with 33 (33–34) pored scales, high, concurrent with back, forming an angle below last several dorsal rays and extending along middle of caudal peduncle to base of caudal fin.</p><p>The two immature paratypes differ from the adult specimens in having a proportionally larger head (2.35–2.77 in SL, compared with 2.77–2.93), shorter snout (6.33–7.00 in head, compared with 4.28–5.66), longer dorsal-fin base (1.70–1.73 in SL, compared with 1.65–1.69) and anal-fin base (4.65–4.91 in SL, compared with 4.91–5.05), narrower caudal peduncle (3.17–3.40 in head, compared with 2.78–2.99), shorter pelvic spine (2.09–2.15 in head, compared with 1.66–1.83), longer pelvic fin (2.43–2.62 in head, compared with 3.07–4.08), shorter dorsal-fin rays (longest 2.77–2.78 in head, compared with 2.15–2.58) and anal-fin rays (longest 2.28–2.38 in head, compared with 1.60–1.77), shorter first anal-fin spine (5.95–6.00 in head, compared with 5.17–5.32), and shorter caudal-fin (2.08–2.26 in SL, compared with 1.90–1.95).</p><!--PageBreak--><p>Color in life as in Fig. <xref ref-type="fig" rid="F1">1</xref>–<xref ref-type="fig" rid="F5">5</xref>. This species is sexually dichromatic. Male (holotype; Fig. <xref ref-type="fig" rid="F1">1</xref>–<xref ref-type="fig" rid="F3">3</xref>): head and body rose-pink, the scale edges orange-red; head crossed by four bright yellow stripes, the upper three one-third to one-half eye diameter in width, the first high on nape, ending below base of third dorsal spine, second beginning on anterior profile at upper edge of eye, curving as it passes dorsally, and narrowing to a point nearly to origin of lateral line; third starts on upper lip, covers most of side of snout, reappears behind upper half of eye, continues slightly downward to a mixed orange-yellow spot just below opercular spine, and links to a short yellow band that ends at upper half of pectoral fin, continuing as a bright red stripe with magenta edges along the middle of the body, becoming a broad oblique yellow stripe centered on base of caudal fin; fourth stripe covers most of ventral part of head, leaving only a pink tip to the lower jaw and a mark like two tiny pink flags obliquely across upper lip and suborbital; yellow stripe continues ventrally on chest and abdomen, narrowing as it passes to origin of anal fin; dorsal fin with a very broad middle yellow stripe, colored like body basally, with a magenta margin that covers outer half of first dorsal spine; anal fin mainly yellow, continuous anteriorly with yellow band ventrally on abdomen; base of fin colored like body anteriorly, grading broadly to magenta posteriorly; an orange-red submarginal line on anteriorly half of soft portion of fin; pectoral fins with hyaline membranes and yellow rays that broaden ventrally to a triangular yellow spot; pelvic fins yellow, except for magenta last two rays, the two zones separated by an orange-red line; eye magenta with an uneven ring of yellow around pupil, and a large, white-edged, blue-green spot before pupil. Immature (Figure <xref ref-type="fig" rid="F4">4</xref>) and presumed female (Figure <xref ref-type="fig" rid="F5">5</xref>) fish: head and body bright yellow with irregular, near-vertical, wavy red lines <!--PageBreak-->following scale margins, those above lateral line narrower, the 13 lines below soft portion of dorsal fin ending ventrally in a very irregular red stripe at level of lower edge of eye, reappearing reversely slanted ventrally; five short oblique thin red lines on side of nape; ca. nine progressively shorter and thinner broken lines on caudal peduncle and base of caudal fin, reversely slanted on lower half; lines ending in abdomen and above spinous portion of anal fin obscured by reddish violet pectoral fin; head bright yellow like body with two narrow mixed magenta-violet parallel bands, one horizontal from front of snout through upper part of eye, the second from lower lip through lower part of eye, both continuing obliquely downward across postorbital head; three bright magenta marks along upper margin of nape, the first as a spot above eye, the next two as <!--PageBreak-->dashes at edge of nape, the latter ending at origin of dorsal fin; dorsal fin bright greenish yellow with a bright purple margin that narrows posteriorly on spinous portion of fin, then broadens on sort portion, again narrowing posteriorly; an obscure blackish red line basally on spines and rays of dorsal fin, in height ca. equal to maximum width of pupil, some branching to irregular Y-shape; anal fin magenta anteriorly, grading posteriorly to purple, with a greenish yellow streak from base of spinous portion of fin to outer fourth of fourth-from-last anal ray; caudal fin greenish yellow basally and out on upper and lower margins, progressively narrower posteriorly, rays in rest of fin gradually changing from yellow to bluish gray posteriorly; pelvic fins bright magenta; eye with a bluish purple pupil ruined by violet, the dorsal edge with an arc of dark purple.</p><fig id="F1" position="float" orientation="portrait"><label>Figure 1.</label><caption><p>Holotype of <italic><tp:taxon-name><tp:taxon-name-part taxon-name-part-type="genus" reg="Tosanoides">Tosanoides</tp:taxon-name-part><tp:taxon-name-part taxon-name-part-type="species" reg="annepatrice">annepatrice</tp:taxon-name-part></tp:taxon-name></italic> (<named-content xmlns:xlink="http://www.w3.org/1999/xlink" content-type="dwc:institutional_code" xlink:type="simple">BPBM</named-content> 40848), 80.9 mm TL, collected at a depth of 115 m off Ngaruangl Atoll, Kayangel State, Republic of Palau. Photograph by RL Pyle.</p></caption><graphic xmlns:xlink="http://www.w3.org/1999/xlink" xlink:href="zookeys-786-139-g001.jpg" position="float" orientation="portrait" xlink:type="simple" id="oo_231820.jpg"/></fig><fig id="F2" position="float" orientation="portrait"><label>Figure 2.</label><caption><p>Paratype of <italic><tp:taxon-name><tp:taxon-name-part taxon-name-part-type="genus" reg="Tosanoides">Tosanoides</tp:taxon-name-part><tp:taxon-name-part taxon-name-part-type="species" reg="annepatrice">annepatrice</tp:taxon-name-part></tp:taxon-name></italic> (<named-content xmlns:xlink="http://www.w3.org/1999/xlink" content-type="dwc:institutional_code" xlink:type="simple">USNM</named-content> 444916), 104.0 mm TL, adult male, collected at a depth of 148 m off Ahnd (Ant) Atoll, Pohnpei, Federated States of Micronesia. Photograph by BD Greene.</p></caption><graphic xmlns:xlink="http://www.w3.org/1999/xlink" xlink:href="zookeys-786-139-g002.jpg" position="float" orientation="portrait" xlink:type="simple" id="oo_231821.jpg"/></fig><fig id="F3" position="float" orientation="portrait"><label>Figure 3.</label><caption><p>Adult male <italic><tp:taxon-name><tp:taxon-name-part taxon-name-part-type="genus" reg="Tosanoides">Tosanoides</tp:taxon-name-part><tp:taxon-name-part taxon-name-part-type="species" reg="annepatrice">annepatrice</tp:taxon-name-part></tp:taxon-name></italic> alive in an aquarium, collected in Pohnpei. Photograph by LA Rocha.</p></caption><graphic xmlns:xlink="http://www.w3.org/1999/xlink" xlink:href="zookeys-786-139-g003.jpg" position="float" orientation="portrait" xlink:type="simple" id="oo_231822.jpg"/></fig><fig id="F4" position="float" orientation="portrait"><label>Figure 4.</label><caption><p>Paratype of <italic><tp:taxon-name><tp:taxon-name-part taxon-name-part-type="genus" reg="Tosanoides">Tosanoides</tp:taxon-name-part><tp:taxon-name-part taxon-name-part-type="species" reg="annepatrice">annepatrice</tp:taxon-name-part></tp:taxon-name></italic> (<named-content xmlns:xlink="http://www.w3.org/1999/xlink" content-type="dwc:institutional_code" xlink:type="simple">BPBM</named-content> 41354), 46.8 mm TL, immature female, collected at a depth of 148 m off Ahnd (Ant) Atoll, Pohnpei, Federated States of Micronesia. Photograph by BD Greene.</p></caption><graphic xmlns:xlink="http://www.w3.org/1999/xlink" xlink:href="zookeys-786-139-g004.jpg" position="float" orientation="portrait" xlink:type="simple" id="oo_231823.jpg"/></fig><fig id="F5" position="float" orientation="portrait"><label>Figure 5.</label><caption><p>Adult female <italic><tp:taxon-name><tp:taxon-name-part taxon-name-part-type="genus" reg="Tosanoides">Tosanoides</tp:taxon-name-part><tp:taxon-name-part taxon-name-part-type="species" reg="annepatrice">annepatrice</tp:taxon-name-part></tp:taxon-name></italic> alive in an aquarium, collected in Pohnpei. Photograph by LA Rocha.</p></caption><graphic xmlns:xlink="http://www.w3.org/1999/xlink" xlink:href="zookeys-786-139-g005.jpg" position="float" orientation="portrait" xlink:type="simple" id="oo_231824.jpg"/></fig><p>Color in alcohol uniformly pale yellow except for eye, which is black.</p><p>Morphometric data for selected characters of type specimens are provided in Table <xref ref-type="table" rid="T1">1</xref>.</p><table-wrap id="T1" position="float" orientation="portrait"><label>Table 1.</label><caption><p>Morphometric and meristic data for selected characters of type specimens of <italic><tp:taxon-name><tp:taxon-name-part taxon-name-part-type="genus" reg="Tosanoides">Tosanoides</tp:taxon-name-part><tp:taxon-name-part taxon-name-part-type="species" reg="annepatrice">annepatrice</tp:taxon-name-part></tp:taxon-name></italic>. Values of morphometric data (other than TL and SL) are represented as % of SL.</p></caption><table id="TID0EBKAC" rules="all"><tbody><tr><td rowspan="2" colspan="1">
                    <bold>Measurements</bold>
                  </td><td rowspan="1" colspan="1">
                    <bold>Holotype</bold>
                  </td><td rowspan="1" colspan="1">
                    <bold>Paratype</bold>
                  </td><td rowspan="1" colspan="1">
                    <bold>Paratype</bold>
                  </td><td rowspan="1" colspan="1">
                    <bold>Paratype</bold>
                  </td></tr><tr><td rowspan="1" colspan="1">
                    <bold><named-content xmlns:xlink="http://www.w3.org/1999/xlink" content-type="dwc:institutional_code" xlink:type="simple">BPBM</named-content> 41315</bold>
                  </td><td rowspan="1" colspan="1">
                    <bold><named-content xmlns:xlink="http://www.w3.org/1999/xlink" content-type="dwc:institutional_code" xlink:type="simple">USNM</named-content> 444916</bold>
                  </td><td rowspan="1" colspan="1">
                    <bold><named-content xmlns:xlink="http://www.w3.org/1999/xlink" content-type="dwc:institutional_code" xlink:type="simple">BPBM</named-content> 41354</bold>
                  </td><td rowspan="1" colspan="1">
                    <bold><named-content xmlns:xlink="http://www.w3.org/1999/xlink" content-type="dwc:institutional_code" xlink:type="simple">CAS</named-content> 244531</bold>
                  </td></tr><tr><td rowspan="1" colspan="5">
                    <bold>Morphometrics</bold>
                  </td></tr><tr><td rowspan="1" colspan="1">Sex</td><td rowspan="1" colspan="1">Male</td><td rowspan="1" colspan="1">Male</td><td rowspan="1" colspan="1">Immature</td><td rowspan="1" colspan="1">Immature</td></tr><tr><td rowspan="1" colspan="1">Total length (TL) in mm</td><td rowspan="1" colspan="1">80.9</td><td rowspan="1" colspan="1">104.0</td><td rowspan="1" colspan="1">46.8</td><td rowspan="1" colspan="1">40.4</td></tr><tr><td rowspan="1" colspan="1">Standard length (SL) in mm</td><td rowspan="1" colspan="1">53.0</td><td rowspan="1" colspan="1">68.7</td><td rowspan="1" colspan="1">31.6</td><td rowspan="1" colspan="1">28.0</td></tr><tr><td rowspan="1" colspan="1">Head length</td><td rowspan="1" colspan="1">34.2</td><td rowspan="1" colspan="1">36.1</td><td rowspan="1" colspan="1">36.1</td><td rowspan="1" colspan="1">42.5</td></tr><tr><td rowspan="1" colspan="1">Body depth</td><td rowspan="1" colspan="1">38.1</td><td rowspan="1" colspan="1">38.7</td><td rowspan="1" colspan="1">38.9</td><td rowspan="1" colspan="1">37.9</td></tr><tr><td rowspan="1" colspan="1">Body width</td><td rowspan="1" colspan="1">41.6</td><td rowspan="1" colspan="1">45.1</td><td rowspan="1" colspan="1">39.0</td><td rowspan="1" colspan="1">43.4</td></tr><tr><td rowspan="1" colspan="1">Snout length</td><td rowspan="1" colspan="1">17.7</td><td rowspan="1" colspan="1">23.4</td><td rowspan="1" colspan="1">15.8</td><td rowspan="1" colspan="1">14.3</td></tr><tr><td rowspan="1" colspan="1">Predorsal length</td><td rowspan="1" colspan="1">38.3</td><td rowspan="1" colspan="1">38.1</td><td rowspan="1" colspan="1">37.3</td><td rowspan="1" colspan="1">39.3</td></tr><tr><td rowspan="1" colspan="1">Preanal length</td><td rowspan="1" colspan="1">68.1</td><td rowspan="1" colspan="1">63.2</td><td rowspan="1" colspan="1">61.7</td><td rowspan="1" colspan="1">65.7</td></tr><tr><td rowspan="1" colspan="1">Base of dorsal fin</td><td rowspan="1" colspan="1">59.2</td><td rowspan="1" colspan="1">60.7</td><td rowspan="1" colspan="1">57.9</td><td rowspan="1" colspan="1">58.9</td></tr><tr><td rowspan="1" colspan="1">Base of anal fin</td><td rowspan="1" colspan="1">19.8</td><td rowspan="1" colspan="1">20.4</td><td rowspan="1" colspan="1">21.5</td><td rowspan="1" colspan="1">20.4</td></tr><tr><td rowspan="1" colspan="1">Orbit diameter</td><td rowspan="1" colspan="1">41.4</td><td rowspan="1" colspan="1">35.1</td><td rowspan="1" colspan="1">39.5</td><td rowspan="1" colspan="1">36.1</td></tr><tr><td rowspan="1" colspan="1">Interorbital width</td><td rowspan="1" colspan="1">29.3</td><td rowspan="1" colspan="1">27.4</td><td rowspan="1" colspan="1">28.9</td><td rowspan="1" colspan="1">18.5</td></tr><tr><td rowspan="1" colspan="1">Caudal peduncle depth</td><td rowspan="1" colspan="1">35.9</td><td rowspan="1" colspan="1">33.5</td><td rowspan="1" colspan="1">31.6</td><td rowspan="1" colspan="1">29.4</td></tr><tr><td rowspan="1" colspan="1">Pelvic spine</td><td rowspan="1" colspan="1">54.7</td><td rowspan="1" colspan="1">60.1</td><td rowspan="1" colspan="1">46.5</td><td rowspan="1" colspan="1">47.9</td></tr><tr><td rowspan="1" colspan="1">Pelvic fin</td><td rowspan="1" colspan="1">24.5</td><td rowspan="1" colspan="1">32.6</td><td rowspan="1" colspan="1">41.1</td><td rowspan="1" colspan="1">38.2</td></tr><tr><td rowspan="1" colspan="1">First dorsal spine length</td><td rowspan="1" colspan="1">55.2</td><td rowspan="1" colspan="1">43.1</td><td rowspan="1" colspan="1">50.9</td><td rowspan="1" colspan="1">43.7</td></tr><tr><td rowspan="1" colspan="1">Second dorsal spine length</td><td rowspan="1" colspan="1">50.8</td><td rowspan="1" colspan="1">43.1</td><td rowspan="1" colspan="1">50.0</td><td rowspan="1" colspan="1">40.3</td></tr><tr><td rowspan="1" colspan="1">Third dorsal spine length</td><td rowspan="1" colspan="1">47.0</td><td rowspan="1" colspan="1">42.3</td><td rowspan="1" colspan="1">47.4</td><td rowspan="1" colspan="1">39.5</td></tr><tr><td rowspan="1" colspan="1">Fourth dorsal spine length</td><td rowspan="1" colspan="1">43.6</td><td rowspan="1" colspan="1">37.1</td><td rowspan="1" colspan="1">44.7</td><td rowspan="1" colspan="1">38.7</td></tr><tr><td rowspan="1" colspan="1">Fifth dorsal spine length</td><td rowspan="1" colspan="1">39.8</td><td rowspan="1" colspan="1">36.3</td><td rowspan="1" colspan="1">43.0</td><td rowspan="1" colspan="1">37.8</td></tr><tr><td rowspan="1" colspan="1">Last dorsal spine length</td><td rowspan="1" colspan="1">35.4</td><td rowspan="1" colspan="1">31.9</td><td rowspan="1" colspan="1">34.2</td><td rowspan="1" colspan="1">34.5</td></tr><tr><td rowspan="1" colspan="1">Longest dorsal ray length</td><td rowspan="1" colspan="1">46.4</td><td rowspan="1" colspan="1">38.7</td><td rowspan="1" colspan="1">36.0</td><td rowspan="1" colspan="1">36.1</td></tr><tr><td rowspan="1" colspan="1">First anal spine length</td><td rowspan="1" colspan="1">18.8</td><td rowspan="1" colspan="1">19.4</td><td rowspan="1" colspan="1">16.7</td><td rowspan="1" colspan="1">16.8</td></tr><tr><td rowspan="1" colspan="1">Second anal spine length</td><td rowspan="1" colspan="1">47.0</td><td rowspan="1" colspan="1">45.2</td><td rowspan="1" colspan="1">50.0</td><td rowspan="1" colspan="1">44.5</td></tr><tr><td rowspan="1" colspan="1">Third anal spine length</td><td rowspan="1" colspan="1">45.3</td><td rowspan="1" colspan="1">40.7</td><td rowspan="1" colspan="1">45.6</td><td rowspan="1" colspan="1">38.7</td></tr><tr><td rowspan="1" colspan="1">Longest anal ray length</td><td rowspan="1" colspan="1">62.4</td><td rowspan="1" colspan="1">56.5</td><td rowspan="1" colspan="1">43.9</td><td rowspan="1" colspan="1">42.0</td></tr><tr><td rowspan="1" colspan="1">Caudal fin length</td><td rowspan="1" colspan="1">52.6</td><td rowspan="1" colspan="1">51.4</td><td rowspan="1" colspan="1">48.1</td><td rowspan="1" colspan="1">44.3</td></tr><tr><td rowspan="1" colspan="1">Pectoral fin length</td><td rowspan="1" colspan="1">43.2</td><td rowspan="1" colspan="1">39.7</td><td rowspan="1" colspan="1">42.4</td><td rowspan="1" colspan="1">43.9</td></tr><tr><td rowspan="1" colspan="5">
                    <bold>Meristics</bold>
                  </td></tr><tr><td rowspan="1" colspan="1">Dorsal spines</td><td rowspan="1" colspan="1">X</td><td rowspan="1" colspan="1">X</td><td rowspan="1" colspan="1">X</td><td rowspan="1" colspan="1">X</td></tr><tr><td rowspan="1" colspan="1">Dorsal rays</td><td rowspan="1" colspan="1">16</td><td rowspan="1" colspan="1">17</td><td rowspan="1" colspan="1">17</td><td rowspan="1" colspan="1">17</td></tr><tr><td rowspan="1" colspan="1">Anal spines</td><td rowspan="1" colspan="1">III</td><td rowspan="1" colspan="1">III</td><td rowspan="1" colspan="1">III</td><td rowspan="1" colspan="1">III</td></tr><tr><td rowspan="1" colspan="1">Anal rays</td><td rowspan="1" colspan="1">8</td><td rowspan="1" colspan="1">8</td><td rowspan="1" colspan="1">8</td><td rowspan="1" colspan="1">8</td></tr><tr><td rowspan="1" colspan="1">Pectoral rays</td><td rowspan="1" colspan="1">14</td><td rowspan="1" colspan="1">14</td><td rowspan="1" colspan="1">14</td><td rowspan="1" colspan="1">14</td></tr><tr><td rowspan="1" colspan="1">Pored lateral line scales</td><td rowspan="1" colspan="1">33</td><td rowspan="1" colspan="1">33</td><td rowspan="1" colspan="1">33</td><td rowspan="1" colspan="1">34</td></tr><tr><td rowspan="1" colspan="1">Dorsal scale rows</td><td rowspan="1" colspan="1">4</td><td rowspan="1" colspan="1">4</td><td rowspan="1" colspan="1">4</td><td rowspan="1" colspan="1">4</td></tr><tr><td rowspan="1" colspan="1">Ventral scale rows</td><td rowspan="1" colspan="1">15</td><td rowspan="1" colspan="1">14</td><td rowspan="1" colspan="1">15</td><td rowspan="1" colspan="1">14</td></tr><tr><td rowspan="1" colspan="1">Gill rakers</td><td rowspan="1" colspan="1">11+22</td><td rowspan="1" colspan="1">11+22</td><td rowspan="1" colspan="1">11+23</td><td rowspan="1" colspan="1">11+22</td></tr></tbody></table></table-wrap></tp:treatment-sec><tp:treatment-sec sec-type="distribution" id="SECID0E6WAE"><title>Distribution.</title><p><italic><tp:taxon-name><tp:taxon-name-part taxon-name-part-type="genus" reg="Tosanoides">Tosanoides</tp:taxon-name-part><tp:taxon-name-part taxon-name-part-type="species" reg="annepatrice">annepatrice</tp:taxon-name-part></tp:taxon-name></italic> is known on the basis of four specimens, one (the holotype) collected at a depth of 115 m in Palau, and three paratypes collected at a depth of 148 m near Pohnpei. Additional individuals have been observed at depths of ~120–150 m at Pohnpei. The species likely occurs at similar depths throughout much of Micronesia, and perhaps more broadly within the tropical western Pacific; but more exploration of habitat at appropriate depths throughout this region is necessary to determine its complete geographic range.</p></tp:treatment-sec><tp:treatment-sec sec-type="habitat" id="SECID0EQXAE"><title>Habitat and Ecology.</title><p><italic><tp:taxon-name><tp:taxon-name-part taxon-name-part-type="genus" reg="Tosanoides">Tosanoides</tp:taxon-name-part><tp:taxon-name-part taxon-name-part-type="species" reg="annepatrice">annepatrice</tp:taxon-name-part></tp:taxon-name></italic> has been observed and collected along steep limestone coral-reef drop-offs at depths from 115–150 m. The paratypes <!--PageBreak--><!--PageBreak-->were collected along a small rocky crevice near the entrance to a cave, but other individuals have been seen in similar habitats not in association with caves. Most individuals of this species have been observed in groups consisting of one apparent male and several apparent females and juveniles.</p></tp:treatment-sec><tp:treatment-sec sec-type="etymology" id="SECID0EEYAE"><title>Etymology.</title><p>We name this species <italic><tp:taxon-name><tp:taxon-name-part taxon-name-part-type="genus" reg="Tosanoides"/><tp:taxon-name-part taxon-name-part-type="species" reg="annepatrice">annepatrice</tp:taxon-name-part></tp:taxon-name></italic> (a noun in apposition) in honor of Anne Patrice Greene, mother of Brian D. Greene who collected all known specimens of this new species, in recognition of the support and encouragement she has consistently provided to Brian’s exploration of the deep coral reefs of Micronesia.</p></tp:treatment-sec><tp:treatment-sec sec-type="Morphological comparisons" id="SECID0EUYAE"><title>Morphological comparisons.</title><p>The morphology of this species is consistent with the diagnosis for the genus <italic><tp:taxon-name><tp:taxon-name-part taxon-name-part-type="genus" reg="Tosanoides">Tosanoides</tp:taxon-name-part></tp:taxon-name></italic> as presented by Katayama &amp; Masuda 1980. Compared with <italic><tp:taxon-name><tp:taxon-name-part taxon-name-part-type="genus" reg="Pseudanthias">Pseudanthias</tp:taxon-name-part></tp:taxon-name></italic> Bleeker, 1871 (the only other genus it resembles), <italic><tp:taxon-name><tp:taxon-name-part taxon-name-part-type="genus" reg="Tosanoides">T.</tp:taxon-name-part><tp:taxon-name-part taxon-name-part-type="species" reg="annepatrice">annepatrice</tp:taxon-name-part></tp:taxon-name></italic> shares with the other three species of <italic><tp:taxon-name><tp:taxon-name-part taxon-name-part-type="genus" reg="Tosanoides">Tosanoides</tp:taxon-name-part></tp:taxon-name></italic> fewer pored lateral-line scales (30–34, compared with 35–52) number of anal soft rays (8, compared with 6–7), and unbranched pectoral fin rays. Morphological comparisons with other species of <italic><tp:taxon-name><tp:taxon-name-part taxon-name-part-type="genus" reg="Tosanoides">Tosanoides</tp:taxon-name-part></tp:taxon-name></italic> are as follows, and only compare values for adult specimens of <italic><tp:taxon-name><tp:taxon-name-part taxon-name-part-type="genus" reg="Tosanoides">T.</tp:taxon-name-part><tp:taxon-name-part taxon-name-part-type="species" reg="annepatrice">annepatrice</tp:taxon-name-part></tp:taxon-name></italic>.</p><p><italic><tp:taxon-name><tp:taxon-name-part taxon-name-part-type="genus" reg="Tosanoides">Tosanoides</tp:taxon-name-part><tp:taxon-name-part taxon-name-part-type="species" reg="annepatrice">annepatrice</tp:taxon-name-part></tp:taxon-name></italic> is more similar morphologically to <italic><tp:taxon-name><tp:taxon-name-part taxon-name-part-type="genus" reg="Tosanoides">T.</tp:taxon-name-part><tp:taxon-name-part taxon-name-part-type="species" reg="filamentosus">filamentosus</tp:taxon-name-part></tp:taxon-name></italic> than to <italic><tp:taxon-name><tp:taxon-name-part taxon-name-part-type="genus" reg="Tosanoides">T.</tp:taxon-name-part><tp:taxon-name-part taxon-name-part-type="species" reg="obama">obama</tp:taxon-name-part></tp:taxon-name></italic> (Figure <xref ref-type="fig" rid="F6">6</xref>) or <italic><tp:taxon-name><tp:taxon-name-part taxon-name-part-type="genus" reg="Tosanoides">T.</tp:taxon-name-part><tp:taxon-name-part taxon-name-part-type="species" reg="flavofasciatus">flavofasciatus</tp:taxon-name-part></tp:taxon-name></italic> (Figure <xref ref-type="fig" rid="F7">7</xref>), primarily on the basis of proportional dorsal-fin spine lengths (first dorsal spine the longest, compared with third or fourth dorsal spine the longest in <italic><tp:taxon-name><tp:taxon-name-part taxon-name-part-type="genus" reg="Tosanoides"/><tp:taxon-name-part taxon-name-part-type="species" reg="flavofasciatus">flavofasciatus</tp:taxon-name-part></tp:taxon-name></italic>), body depth (2.6 in SL, compared with 2.5 for <italic><tp:taxon-name><tp:taxon-name-part taxon-name-part-type="genus" reg="Tosanoides">T.</tp:taxon-name-part><tp:taxon-name-part taxon-name-part-type="species" reg="flavofasciatus">flavofasciatus</tp:taxon-name-part></tp:taxon-name></italic> and 2.8–2.9 for <italic><tp:taxon-name><tp:taxon-name-part taxon-name-part-type="genus" reg="Tosanoides">T.</tp:taxon-name-part><tp:taxon-name-part taxon-name-part-type="species" reg="obama">obama</tp:taxon-name-part></tp:taxon-name></italic>), and snout length (4.3–5.7 in head, compared with 2.3–2.9 for <italic><tp:taxon-name><tp:taxon-name-part taxon-name-part-type="genus" reg="Tosanoides">T.</tp:taxon-name-part><tp:taxon-name-part taxon-name-part-type="species" reg="flavofasciatus">flavofasciatus</tp:taxon-name-part></tp:taxon-name></italic> and 6.4 – 7.1 for <italic><tp:taxon-name><tp:taxon-name-part taxon-name-part-type="genus" reg="Tosanoides">T.</tp:taxon-name-part><tp:taxon-name-part taxon-name-part-type="species" reg="obama">obama</tp:taxon-name-part></tp:taxon-name></italic>). It is also similar to <italic><tp:taxon-name><tp:taxon-name-part taxon-name-part-type="genus" reg="Tosanoides">T.</tp:taxon-name-part><tp:taxon-name-part taxon-name-part-type="species" reg="obama">obama</tp:taxon-name-part></tp:taxon-name></italic> in number of pored lateral line scales (33–34, compared with 30–32 for <italic><tp:taxon-name><tp:taxon-name-part taxon-name-part-type="genus" reg="Tosanoides">T.</tp:taxon-name-part><tp:taxon-name-part taxon-name-part-type="species" reg="flavofasciatus">flavofasciatus</tp:taxon-name-part></tp:taxon-name></italic> and 35 for <italic><tp:taxon-name><tp:taxon-name-part taxon-name-part-type="genus" reg="Tosanoides">T.</tp:taxon-name-part><tp:taxon-name-part taxon-name-part-type="species" reg="filamentosus">filamentosus</tp:taxon-name-part></tp:taxon-name></italic>) and number of pectoral-fin rays (14, compared with 13 for <italic><tp:taxon-name><tp:taxon-name-part taxon-name-part-type="genus" reg="Tosanoides">T.</tp:taxon-name-part><tp:taxon-name-part taxon-name-part-type="species" reg="flavofasciatus">flavofasciatus</tp:taxon-name-part></tp:taxon-name></italic> and <italic><tp:taxon-name><tp:taxon-name-part taxon-name-part-type="genus" reg="Tosanoides">T.</tp:taxon-name-part><tp:taxon-name-part taxon-name-part-type="species" reg="filamentosus">filamentosus</tp:taxon-name-part></tp:taxon-name></italic>). The dorsal-fin profile of <italic><tp:taxon-name><tp:taxon-name-part taxon-name-part-type="genus" reg="Tosanoides">T.</tp:taxon-name-part><tp:taxon-name-part taxon-name-part-type="species" reg="annepatrice">annepatrice</tp:taxon-name-part></tp:taxon-name></italic> differs considerably from both <italic><tp:taxon-name><tp:taxon-name-part taxon-name-part-type="genus" reg="Tosanoides">T.</tp:taxon-name-part><tp:taxon-name-part taxon-name-part-type="species" reg="flavofasciatus">flavofasciatus</tp:taxon-name-part></tp:taxon-name></italic> and <italic><tp:taxon-name><tp:taxon-name-part taxon-name-part-type="genus" reg="Tosanoides">T.</tp:taxon-name-part><tp:taxon-name-part taxon-name-part-type="species" reg="obama">obama</tp:taxon-name-part></tp:taxon-name></italic>, in having much longer spines (2.6 in head, compared with 2.7–3.0). Another unique feature of <italic><tp:taxon-name><tp:taxon-name-part taxon-name-part-type="genus" reg="Tosanoides">T.</tp:taxon-name-part><tp:taxon-name-part taxon-name-part-type="species" reg="annepatrice">annepatrice</tp:taxon-name-part></tp:taxon-name></italic> is that in both adult specimens, the second dorsal-fin spine is immediately adjacent to the first spine. This feature is not evident in the two immature paratypes, so it is uncertain whether this character is typical of all adults, only adult males, or is peculiar to these two specimens.</p><fig id="F6" position="float" orientation="portrait"><label>Figure 6.</label><caption><p>Holotype (upper; <named-content xmlns:xlink="http://www.w3.org/1999/xlink" content-type="dwc:institutional_code" xlink:type="simple">BPBM</named-content> 41315) and paratype (lower; <named-content xmlns:xlink="http://www.w3.org/1999/xlink" content-type="dwc:institutional_code" xlink:type="simple">USNM</named-content> 440451) of <italic><tp:taxon-name><tp:taxon-name-part taxon-name-part-type="genus" reg="Tosanoides">Tosanoides</tp:taxon-name-part><tp:taxon-name-part taxon-name-part-type="species" reg="obama">obama</tp:taxon-name-part></tp:taxon-name></italic> collected at depths of 90–92 m in the Northwestern Hawaiian Islands. Photographs by RL Pyle.</p></caption><graphic xmlns:xlink="http://www.w3.org/1999/xlink" xlink:href="zookeys-786-139-g006.jpg" position="float" orientation="portrait" xlink:type="simple" id="oo_231826.jpg"/></fig><fig id="F7" position="float" orientation="portrait"><label>Figure 7.</label><caption><p><italic><tp:taxon-name><tp:taxon-name-part taxon-name-part-type="genus" reg="Tosanoides">Tosanoides</tp:taxon-name-part><tp:taxon-name-part taxon-name-part-type="species" reg="flavofasciatus">flavofasciatus</tp:taxon-name-part></tp:taxon-name></italic>, <named-content xmlns:xlink="http://www.w3.org/1999/xlink" content-type="dwc:institutional_code" xlink:type="simple">BPBM</named-content> 40858, collected at a depth of 120 m off Ngemelis Island, Republic of Palau. Photograph by RL Pyle.</p></caption><graphic xmlns:xlink="http://www.w3.org/1999/xlink" xlink:href="zookeys-786-139-g007.jpg" position="float" orientation="portrait" xlink:type="simple" id="oo_231827.jpg"/></fig><p>All four species of <italic><tp:taxon-name><tp:taxon-name-part taxon-name-part-type="genus" reg="Tosanoides">Tosanoides</tp:taxon-name-part></tp:taxon-name></italic> can also be easily distinguished from each other on the basis of life color.</p></tp:treatment-sec><tp:treatment-sec sec-type="Genetic comparisons" id="SECID0EEDAG"><title>Genetic comparisons.</title><p>Vertebrate mtDNA barcode (cytochrome oxidase I) sequences obtained from <italic><tp:taxon-name><tp:taxon-name-part taxon-name-part-type="genus" reg="Tosanoides">T.</tp:taxon-name-part><tp:taxon-name-part taxon-name-part-type="species" reg="annepatrice">annepatrice</tp:taxon-name-part></tp:taxon-name></italic> reveal genetic differences of 3.9–4.0% when compared with <italic><tp:taxon-name><tp:taxon-name-part taxon-name-part-type="genus" reg="Tosanoides">T.</tp:taxon-name-part><tp:taxon-name-part taxon-name-part-type="species" reg="filamentosus">filamentosus</tp:taxon-name-part></tp:taxon-name></italic>, and 9.9–12% pairwise genetic distances when compared with the other two described species of <italic><tp:taxon-name><tp:taxon-name-part taxon-name-part-type="genus" reg="Tosanoides">Tosanoides</tp:taxon-name-part></tp:taxon-name></italic> (Figure <xref ref-type="fig" rid="F8">8</xref>). The difference from <italic><tp:taxon-name><tp:taxon-name-part taxon-name-part-type="genus" reg="Tosanoides">T.</tp:taxon-name-part><tp:taxon-name-part taxon-name-part-type="species" reg="filamentosus">filamentosus</tp:taxon-name-part></tp:taxon-name></italic> is consistent with many species-level divergences in other fish taxa (e.g., <xref ref-type="bibr" rid="B10">Johns and Avise 1998</xref>, <xref ref-type="bibr" rid="B2">Bellwood et al. 2004</xref>, <xref ref-type="bibr" rid="B8">Fessler and Westneat 2007</xref>, <xref ref-type="bibr" rid="B25">Randall and Rocha 2009</xref>, <xref ref-type="bibr" rid="B28">Rocha 2004</xref>, <xref ref-type="bibr" rid="B29">Rocha et al. 2008</xref>, <xref ref-type="bibr" rid="B21">Pyle and Kosaki 2016</xref>), and considerably more so for the other two species. Based on a preliminary genetic analysis, all four species of <italic><tp:taxon-name><tp:taxon-name-part taxon-name-part-type="genus" reg="Tosanoides">Tosanoides</tp:taxon-name-part></tp:taxon-name></italic> have closer genetic affinities to each other than to representatives of other Indo-Pacific anthiadine genera analyzed (Figure <xref ref-type="fig" rid="F8">8</xref>). On this basis, as well as morphological comparisons, we are confident in assigning the new species to the <!--PageBreak-->genus <italic><tp:taxon-name><tp:taxon-name-part taxon-name-part-type="genus" reg="Tosanoides">Tosanoides</tp:taxon-name-part></tp:taxon-name></italic> until a more exhaustive investigation of phylogenetic relationships among the species in this subfamily is completed.</p><fig id="F8" position="float" orientation="portrait"><label>Figure 8.</label><caption><p>Neighbor-joining phylogenetic reconstruction of <italic><tp:taxon-name><tp:taxon-name-part taxon-name-part-type="genus" reg="Tosanoides">Tosanoides</tp:taxon-name-part></tp:taxon-name></italic> rooted with outgroups <italic><tp:taxon-name><tp:taxon-name-part taxon-name-part-type="genus" reg="Serranocirrhitys">Serranocirrhitys</tp:taxon-name-part><tp:taxon-name-part taxon-name-part-type="species" reg="latus">latus</tp:taxon-name-part></tp:taxon-name></italic> and <italic><tp:taxon-name><tp:taxon-name-part taxon-name-part-type="genus" reg="Pseudanthias">Pseudanthias</tp:taxon-name-part><tp:taxon-name-part taxon-name-part-type="species" reg="dispar">dispar</tp:taxon-name-part></tp:taxon-name></italic>. Node labels represent percent consensus support for each node. Compiled by Joshua M Copus.</p></caption><graphic xmlns:xlink="http://www.w3.org/1999/xlink" xlink:href="zookeys-786-139-g008.jpg" position="float" orientation="portrait" xlink:type="simple" id="oo_231828.jpg"/></fig></tp:treatment-sec><tp:treatment-sec sec-type="discussion" id="SECID0EQHAG"><title>Discussion.</title><p><italic><tp:taxon-name><tp:taxon-name-part taxon-name-part-type="genus" reg="Tosanoides">Tosanoides</tp:taxon-name-part><tp:taxon-name-part taxon-name-part-type="species" reg="annepatrice">annepatrice</tp:taxon-name-part></tp:taxon-name></italic> is yet another example of several new fish species that have been discovered on deep coral reefs over the past several decades, mostly involving the use of modern mixed-gas closed-circuit rebreather diving technology (<xref ref-type="bibr" rid="B16">Pyle 1996a</xref>, <xref ref-type="bibr" rid="B17">1996b</xref>, <xref ref-type="bibr" rid="B18">2000</xref>, <xref ref-type="bibr" rid="B19">in press</xref>). In recent years there has been increased attention focused on mesophotic coral ecosystems (MCEs), coral-reef habitat at depths of approximately 30–150 m in tropical regions worldwide (<xref ref-type="bibr" rid="B9">Hinderstein et al. 2010</xref>, <xref ref-type="bibr" rid="B1">Baker et al. 2016</xref>, <xref ref-type="bibr" rid="B14">Loya et al. in press</xref>). Many more new species of fishes and other reef-associated marine organisms are likely to be discovered as a result of continued exploratory work in this poorly documented environment (<xref ref-type="bibr" rid="B20">Pyle and Copus in press</xref>, <xref ref-type="bibr" rid="B23">Pyle et al. in press</xref>), and particularly throughout Micronesia (<xref ref-type="bibr" rid="B26">Rowley et al. in press</xref>).</p></tp:treatment-sec><ref-list><ref id="B12"><mixed-citation xmlns:xlink="http://www.w3.org/1999/xlink" xlink:type="simple"><person-group><name name-style="western"><surname>Katayama</surname><given-names>M</given-names></name><name name-style="western"><surname>Masuda</surname><given-names>H</given-names></name></person-group> (<year>1980</year>) <article-title><italic><tp:taxon-name><tp:taxon-name-part taxon-name-part-type="genus">Tosanoides</tp:taxon-name-part><tp:taxon-name-part taxon-name-part-type="species">flavofasciatus</tp:taxon-name-part></tp:taxon-name></italic>, a new anthiine fish from Sagami Bay, Japan, and the Tonga Ridge, Melanesia.</article-title><source>Japanese Journal of Ichthyology</source><volume>27</volume>(<issue>1</issue>): <fpage>51</fpage>–<lpage>55</lpage>. <ext-link xlink:type="simple" ext-link-type="uri" xlink:href="https://www.jstage.jst.go.jp/article/jji1950/27/1/27_1_51/_pdf">https://www.jstage.jst.go.jp/article/jji1950/27/1/27_1_51/_pdf</ext-link></mixed-citation></ref><ref id="B10"><mixed-citation xmlns:xlink="http://www.w3.org/1999/xlink" xlink:type="simple"><person-group><name name-style="western"><surname>Johns</surname><given-names>GC</given-names></name><name name-style="western"><surname>Avise</surname><given-names>JC</given-names></name></person-group> (<year>1998</year>) <article-title>A comparative summary of genetic distances in the vertebrates from the mitochondrial cytochrome <italic>b</italic> gene.</article-title><source>Molecular Biology and Evolution</source><volume>15</volume>: <fpage>1481</fpage>–<lpage>1490</lpage>. <ext-link xlink:type="simple" ext-link-type="uri" xlink:href="http://mbe.oxfordjournals.org/content/15/11/1481.short">http://mbe.oxfordjournals.org/content/15/11/1481.short</ext-link></mixed-citation></ref><ref id="B2"><mixed-citation xmlns:xlink="http://www.w3.org/1999/xlink" xlink:type="simple"><person-group><name name-style="western"><surname>Bellwood</surname><given-names>DR</given-names></name><name name-style="western"><surname>van Herwerden</surname><given-names>L</given-names></name><name name-style="western"><surname>Konow</surname><given-names>N</given-names></name></person-group> (<year>2004</year>) <article-title>Evolution and biogeography of marine angelfishes (<tp:taxon-name><tp:taxon-name-part taxon-name-part-type="class">Pisces</tp:taxon-name-part></tp:taxon-name>: <tp:taxon-name><tp:taxon-name-part taxon-name-part-type="family">Pomacanthidae</tp:taxon-name-part></tp:taxon-name>).</article-title><source>Molecular Phylogenetics and Evolution</source><volume>33</volume>: <fpage>140</fpage>–<lpage>155</lpage>. <ext-link xlink:type="simple" ext-link-type="doi" xlink:href="10.1016/j.ympev.2004.04.015">http://doi.org/10.1016/j.ympev.2004.04.015</ext-link></mixed-citation></ref><ref id="B8"><mixed-citation xmlns:xlink="http://www.w3.org/1999/xlink" xlink:type="simple"><person-group><name name-style="western"><surname>Fessler</surname><given-names>JL</given-names></name><name name-style="western"><surname>Westneat</surname><given-names>MW</given-names></name></person-group> (<year>2007</year>) <article-title>Molecular phylogenetics of the butterflyfishes (<tp:taxon-name><tp:taxon-name-part taxon-name-part-type="family">Chaetodontidae</tp:taxon-name-part></tp:taxon-name>): Taxonomy and biogeography of a global coral reef fish family.</article-title><source>Molecular Phylogenetics and Evolution</source><volume>45</volume>: <fpage>50</fpage>–<lpage>68</lpage>. <ext-link xlink:type="simple" ext-link-type="doi" xlink:href="10.1016/j.ympev.2007.05.018">http://doi.org/10.1016/j.ympev.2007.05.018</ext-link></mixed-citation></ref><ref id="B25"><mixed-citation xmlns:xlink="http://www.w3.org/1999/xlink" xlink:type="simple"><person-group><name name-style="western"><surname>Randall</surname><given-names>JE</given-names></name><name name-style="western"><surname>Rocha</surname><given-names>LA</given-names></name></person-group> (<year>2009</year>) <article-title><italic><tp:taxon-name><tp:taxon-name-part taxon-name-part-type="genus">Chaetodontoplus</tp:taxon-name-part><tp:taxon-name-part taxon-name-part-type="species">poliourus</tp:taxon-name-part></tp:taxon-name></italic>, A new angelfish (<tp:taxon-name><tp:taxon-name-part taxon-name-part-type="order">Perciformes</tp:taxon-name-part></tp:taxon-name>: <tp:taxon-name><tp:taxon-name-part taxon-name-part-type="family">Pomacanthidae</tp:taxon-name-part></tp:taxon-name>) from the tropical western Atlantic.</article-title><source>The Raffles Bulletin of Zoology</source><volume>57</volume>(<issue>2</issue>): <fpage>511</fpage>–<lpage>520</lpage>. <ext-link xlink:type="simple" ext-link-type="uri" xlink:href="http://lkcnhm.nus.edu.sg/nus/pdf/PUBLICATION/Raffles%20Bulletin%20of%20Zoology/Past%20Volumes/RBZ%2057(2)/57rbz511-520.pdf">http://lkcnhm.nus.edu.sg/nus/pdf/PUBLICATION/Raffles%20Bulletin%20of%20Zoology/Past%20Volumes/RBZ%2057(2)/57rbz511-520.pdf</ext-link></mixed-citation></ref><ref id="B28"><mixed-citation xmlns:xlink="http://www.w3.org/1999/xlink" xlink:type="simple"><person-group><name name-style="western"><surname>Rocha</surname><given-names>LA</given-names></name></person-group> (<year>2004</year>) <article-title>Mitochondrial DNA and color pattern variation in three western Atlantic <italic><tp:taxon-name><tp:taxon-name-part taxon-name-part-type="genus">Halichoeres</tp:taxon-name-part></tp:taxon-name></italic> (<tp:taxon-name><tp:taxon-name-part taxon-name-part-type="family">Labridae</tp:taxon-name-part></tp:taxon-name>), with the revalidation of two species.</article-title><source>Copeia</source><volume>4</volume>: <fpage>770</fpage>–<lpage>782</lpage>. <ext-link xlink:type="simple" ext-link-type="doi" xlink:href="10.1643/CG-04-106">http://doi.org/10.1643/CG-04-106</ext-link></mixed-citation></ref><ref id="B29"><mixed-citation xmlns:xlink="http://www.w3.org/1999/xlink" xlink:type="simple"><person-group><name name-style="western"><surname>Rocha</surname><given-names>LA</given-names></name><name name-style="western"><surname>Lindeman</surname><given-names>KC</given-names></name><name name-style="western"><surname>Rocha</surname><given-names>CR</given-names></name><name name-style="western"><surname>Lessios</surname><given-names>HA</given-names></name></person-group> (<year>2008</year>) <article-title>Historical biogeography and speciation in the reef fish genus <italic><tp:taxon-name><tp:taxon-name-part taxon-name-part-type="genus">Haemulon</tp:taxon-name-part></tp:taxon-name></italic> (<tp:taxon-name><tp:taxon-name-part taxon-name-part-type="subclass">Teleostei</tp:taxon-name-part></tp:taxon-name>: <tp:taxon-name><tp:taxon-name-part taxon-name-part-type="family">Haemulidae</tp:taxon-name-part></tp:taxon-name>).</article-title><source>Molecular Phylogenetics and Evolution</source><volume>48</volume>: <fpage>91</fpage>–<lpage>928</lpage>. <ext-link xlink:type="simple" ext-link-type="doi" xlink:href="10.1016/j.ympev.2008.05.024">http://doi.org/10.1016/j.ympev.2008.05.024</ext-link></mixed-citation></ref><ref id="B21"><mixed-citation xmlns:xlink="http://www.w3.org/1999/xlink" xlink:type="simple"><person-group><name name-style="western"><surname>Pyle</surname><given-names>RL</given-names></name><name name-style="western"><surname>Kosaki</surname><given-names>RK</given-names></name></person-group> (<year>2016</year>) <article-title><italic><tp:taxon-name><tp:taxon-name-part taxon-name-part-type="genus">Prognathodes</tp:taxon-name-part><tp:taxon-name-part taxon-name-part-type="species">basabei</tp:taxon-name-part></tp:taxon-name></italic>, a new species of butterflyfish (<tp:taxon-name><tp:taxon-name-part taxon-name-part-type="order">Perciformes</tp:taxon-name-part></tp:taxon-name>, <tp:taxon-name><tp:taxon-name-part taxon-name-part-type="family">Chaetodontidae</tp:taxon-name-part></tp:taxon-name>) from the Hawaiian Archipelago.</article-title><source>ZooKeys</source><volume>2016</volume>(<issue>614</issue>): <fpage>137</fpage>–<lpage>152</lpage>. <ext-link xlink:type="simple" ext-link-type="doi" xlink:href="10.3897/zookeys.614.10200">http://doi.org/10.3897/zookeys.614.10200</ext-link></mixed-citation></ref><ref id="B16"><mixed-citation xmlns:xlink="http://www.w3.org/1999/xlink" xlink:type="simple"><person-group><name name-style="western"><surname>Pyle</surname><given-names>RL</given-names></name></person-group> (<year>1996a</year>) <article-title>The Twilight Zone.</article-title><source>Natural History</source><volume>105</volume>(<issue>11</issue>): <fpage>59</fpage>–<lpage>62</lpage>.</mixed-citation></ref><ref id="B17"><mixed-citation xmlns:xlink="http://www.w3.org/1999/xlink" xlink:type="simple"><person-group><name name-style="western"><surname>Pyle</surname><given-names>RL</given-names></name></person-group> (<year>1996b</year>) Exploring deep coral reefs: How much coral reef biodiversity are we missing? Global Biodiversity 6: 3–7.</mixed-citation></ref><ref id="B18"><mixed-citation xmlns:xlink="http://www.w3.org/1999/xlink" xlink:type="simple"><person-group><name name-style="western"><surname>Pyle</surname><given-names>RL</given-names></name></person-group> (<year>2000</year>) <article-title>Assessing undiscovered fish biodiversity on deep coral reefs using advanced self-contained diving technology.</article-title><source>Marine Technology Society Journal</source><volume>34</volume>: <fpage>82</fpage>–<lpage>91</lpage>. <ext-link xlink:type="simple" ext-link-type="doi" xlink:href="10.4031/MTSJ.34.4.11">http://doi.org/10.4031/MTSJ.34.4.11</ext-link></mixed-citation></ref><ref id="B19"><mixed-citation xmlns:xlink="http://www.w3.org/1999/xlink" xlink:type="simple"><person-group><name name-style="western"><surname>Pyle</surname><given-names>RL</given-names></name></person-group> (<year>in press</year>) Advanced technical diving. In: Loya Y, Puglise KA, Bridge TCL (Eds) Mesophotic coral ecosystems. Springer, New York.</mixed-citation></ref><ref id="B9"><mixed-citation xmlns:xlink="http://www.w3.org/1999/xlink" xlink:type="simple"><person-group><name name-style="western"><surname>Hinderstein</surname><given-names>LM</given-names></name><name name-style="western"><surname>Marr</surname><given-names>JCA</given-names></name><name name-style="western"><surname>Martinez</surname><given-names>FA</given-names></name><name name-style="western"><surname>Dowgiallo</surname><given-names>MJ</given-names></name><name name-style="western"><surname>Puglise</surname><given-names>KA</given-names></name><name name-style="western"><surname>Pyle</surname><given-names>RL</given-names></name><name name-style="western"><surname>Zawada</surname><given-names>DG</given-names></name><name name-style="western"><surname>Appeldoorn</surname><given-names>R</given-names></name></person-group> (<year>2010</year>) <article-title>Mesophotic coral ecosystems: characterization, ecology, and management.</article-title><source>Coral Reefs</source><volume>29</volume>: <fpage>247</fpage>–<lpage>251</lpage>. <ext-link xlink:type="simple" ext-link-type="doi" xlink:href="10.1007/s00338-010-0614-5">http://doi.org/10.1007/s00338-010-0614-5</ext-link></mixed-citation></ref><ref id="B1"><mixed-citation xmlns:xlink="http://www.w3.org/1999/xlink" xlink:type="simple"><person-group><name name-style="western"><surname>Baker</surname><given-names>EK</given-names></name><name name-style="western"><surname>Puglise</surname><given-names>KA</given-names></name><name name-style="western"><surname>Harris</surname><given-names>PT</given-names></name></person-group> (<role>Eds</role>) (<year>2016</year>) Mesophotic coral ecosystems – A lifeboat for coral reefs? The United Nations Environment Programme and GRID-Arendal, Nairobi and Arendal, 98 pp. <ext-link xlink:type="simple" ext-link-type="uri" xlink:href="http://apps.unep.org/publications/pmtdocuments/-Mesophotic_Coral_Ecosystems__A_lifeboat_for_coral_reefs_-2016Mesoreport_finaldraft.pdf.pdf">http://apps.unep.org/publications/pmtdocuments/-Mesophotic_Coral_Ecosystems__A_lifeboat_for_coral_reefs_-2016Mesoreport_finaldraft.pdf.pdf</ext-link></mixed-citation></ref><ref id="B14"><mixed-citation xmlns:xlink="http://www.w3.org/1999/xlink" xlink:type="simple"><person-group><name name-style="western"><surname>Loya</surname><given-names>Y</given-names></name><name name-style="western"><surname>Puglise</surname><given-names>KA</given-names></name><name name-style="western"><surname>Bridge</surname><given-names>TCL</given-names></name></person-group> (<year>in press</year>) Mesophotic Coral Ecosystems. Springer, New York.</mixed-citation></ref><ref id="B20"><mixed-citation xmlns:xlink="http://www.w3.org/1999/xlink" xlink:type="simple"><person-group><name name-style="western"><surname>Pyle</surname><given-names>RL</given-names></name><name name-style="western"><surname>Copus</surname><given-names>JM</given-names></name></person-group> (<year>in press</year>) Mesophotic coral ecosystems: Introduction and overview. In: Loya Y, Puglise KA, Bridge T (Eds) Mesophotic coral ecosystems. Springer, New York.</mixed-citation></ref><ref id="B23"><mixed-citation xmlns:xlink="http://www.w3.org/1999/xlink" xlink:type="simple"><person-group><name name-style="western"><surname>Pyle</surname><given-names>RL</given-names></name><name name-style="western"><surname>Kosaki</surname><given-names>RK</given-names></name><name name-style="western"><surname>Copus</surname><given-names>JM</given-names></name><name name-style="western"><surname>Whitton</surname><given-names>RK</given-names></name><name name-style="western"><surname>Pinheiro</surname><given-names>HT</given-names></name><name name-style="western"><surname>Rocha</surname><given-names>LA</given-names></name></person-group> (<year>in press</year>) Fishes: biodiversity. In: Loya Y, Puglise KA, Bridge TCL (Eds) Mesophotic coral ecosystems. Springer, New York.</mixed-citation></ref><ref id="B26"><mixed-citation xmlns:xlink="http://www.w3.org/1999/xlink" xlink:type="simple"><person-group><name name-style="western"><surname>Rowley</surname><given-names>SJ</given-names></name><name name-style="western"><surname>Roberts</surname><given-names>TE</given-names></name><name name-style="western"><surname>Coleman</surname><given-names>RR</given-names></name><name name-style="western"><surname>Joseph</surname><given-names>E</given-names></name><name name-style="western"><surname>Spalding</surname><given-names>HL</given-names></name><name name-style="western"><surname>Dorricott</surname><given-names>MKI</given-names></name></person-group> (<year>in press</year>) Pohnpei, Federated States of Micronesia. In: Loya Y, Puglise KA, Bridge TCL (Eds) Mesophotic coral ecosystems. Springer, New York.</mixed-citation></ref></ref-list></tp:taxon-treatment>
